# Supplementary material for: Study on the Frying Performance Evaluation of Refined Soybean Oil after PLC Enzymatic Degumming
Source: Foods. 2024 Jan 16;13(2):275. doi: 10.3390/foods13020275 (PMC10815329; doi:10.3390/foods13020275)
Supplement: Supplementary file 1 [file foods-13-00275-s001.zip]

Archive with 1 entries (1 files):
- foods-2810095-supplementary.pdf
